# Supplementary material for: Magnitude of urban household food insecurity in East Africa: a systematic review and meta-analysis
Source: Public Health Nutr. 2021 Aug 16;25(4):994–1004. doi: 10.1017/S1368980021003529 (PMC9991803; doi:10.1017/S1368980021003529)
Supplement: Supplementary file 1 [file S1368980021003529sup.zip]

Archive with 3 entries (3 files):
- S1368980021003529sup001.docx
- S1368980021003529sup002.docx
- S1368980021003529sup003.docx
